# Supplementary material for: Stratification of Patients with Burning Mouth Syndrome in the Croatian Population: A Single-Center Cross-Sectional Study
Source: NeuroSci. 2025 Apr 14;6(2):33. doi: 10.3390/neurosci6020033 (PMC12015932; doi:10.3390/neurosci6020033)
Supplement: Supplementary file 1 [file neurosci-06-00033-s001.zip]

Archive with 1 entries (1 files):
- neurosci-3513781-supplementary.pdf
